# Supplementary material for: Continuous Electrical Monitoring in Patients with Arrhythmic Myocarditis: Insights from a Referral Center
Source: J Clin Med. 2021 Nov 1;10(21):5142. doi: 10.3390/jcm10215142 (PMC8584651; doi:10.3390/jcm10215142)
Supplement: Supplementary file 1 [file jcm-10-05142-s001.zip]

Archive with 1 entries (1 files):
- jcm-1420454-supplementary.pdf
